# Supplementary material for: Evidence of a Lytic Pathway in an Invertebrate Complement System: Identification of a Terminal Complement Complex Gene in a Colonial Tunicate and Its Evolutionary Implications
Source: Int J Mol Sci. 2024 Nov 8;25(22):11995. doi: 10.3390/ijms252211995 (PMC11593599; doi:10.3390/ijms252211995)
Supplement: Supplementary file 1 [file ijms-25-11995-s001.zip]

Archive with 9 entries (8 files):
- Figure S1 - BsITCCP sequences.pdf
- Figure S2 - Extended PhylogeneticTree.pdf
- Table S2 - Species list by phylogeny.pdf
- TableS1 - Primer table.pdf
- __MACOSX/
- __MACOSX/._Figure S1 - BsITCCP sequences.pdf
- __MACOSX/._Figure S2 - Extended PhylogeneticTree.pdf
- __MACOSX/._Table S2 - Species list by phylogeny.pdf
- __MACOSX/._TableS1 - Primer table.pdf
